# Supplementary material for: Au-Based Bimetallic Catalysts for Aerobic Oxidation of 5-Hydroxymethylfurfural to 2,5-Furandicarboxylic Acid under Base-Free Reaction Conditions
Source: Molecules. 2024 Jun 7;29(12):2724. doi: 10.3390/molecules29122724 (PMC11205606; doi:10.3390/molecules29122724)
Supplement: Supplementary file 1 [file molecules-29-02724-s001.zip]

Archive with 1 entries (1 files):
- molecules-2995771-supplementary.pdf
